# Supplementary material for: Beclin-1 expression is retained in high-grade serous ovarian cancer yet is not essential for autophagy induction in vitro
Source: J Ovarian Res. 2015 Aug 4;8:52. doi: 10.1186/s13048-015-0182-y (PMC4524172; doi:10.1186/s13048-015-0182-y)
Supplement: Additional file 2: Table S2. — Summary of TCGA ovarian cancer patient clinical data (provisional dataset). (XLS 71 kb) [file 13048_2015_182_MOESM2_ESM.xls]

## Sheet: Sheet1
Supplementary Table 2: Summary of TCGA ovarian cancer patient clinical data (provisional dataset)
Patient	Age At Diagnosis	Histologic Subtype	Histologic Grade	Stage
TCGA-04-1343	72	Serous Cystadenocarcinoma	G3	IV
TCGA-04-1349	69	Serous Cystadenocarcinoma	G3	IV
TCGA-04-1638	57	Serous Cystadenocarcinoma	G3	IV
TCGA-09-1662	58	Serous Cystadenocarcinoma	G3	IV
TCGA-09-1673	50	Serous Cystadenocarcinoma	G3	IV
TCGA-09-2045	50	Serous Cystadenocarcinoma	G2	IV
TCGA-13-0793	40	Serous Cystadenocarcinoma	G3	IV
TCGA-13-0891	73	Serous Cystadenocarcinoma	G3	IV
TCGA-13-0903	42	Serous Cystadenocarcinoma	G3	IV
TCGA-13-0911	55	Serous Cystadenocarcinoma	G3	IV
TCGA-13-1405	49	Serous Cystadenocarcinoma	G3	IV
TCGA-13-1410	57	Serous Cystadenocarcinoma	GX	IV
TCGA-13-1482	52	Serous Cystadenocarcinoma	G2	IV
TCGA-13-1487	74	Serous Cystadenocarcinoma	GX	IV
TCGA-13-1494	43	Serous Cystadenocarcinoma	G3	IV
TCGA-13-1501	50	Serous Cystadenocarcinoma	G3	IV
TCGA-13-1511	52	Serous Cystadenocarcinoma	G3	IV
TCGA-13-2060	51	Serous Cystadenocarcinoma	G3	IV
TCGA-20-1687	46	Serous Cystadenocarcinoma	G3	IV
TCGA-23-2081	49	Serous Cystadenocarcinoma	G3	IV
TCGA-24-0979	53	Serous Cystadenocarcinoma	G3	IV
TCGA-24-1104	56	Serous Cystadenocarcinoma	G3	IV
TCGA-24-1416	34	Serous Cystadenocarcinoma	G3	IV
TCGA-25-1312	69	Serous Cystadenocarcinoma	G3	IV
TCGA-25-1313	62	Serous Cystadenocarcinoma	G3	IV
TCGA-25-1314	42	Serous Cystadenocarcinoma	G3	IV
TCGA-25-1322	62	Serous Cystadenocarcinoma	G3	IV
TCGA-25-1632	68	Serous Cystadenocarcinoma	G3	IV
TCGA-25-2397	59	Serous Cystadenocarcinoma	G3	IV
TCGA-25-2409	71	Serous Cystadenocarcinoma	G3	IV
TCGA-29-1762	59	Serous Cystadenocarcinoma	G2	IV
TCGA-36-1578	63	Serous Cystadenocarcinoma	G3	IV
TCGA-42-2588	61	Serous Cystadenocarcinoma	G3	IV
TCGA-42-2590	57	Serous Cystadenocarcinoma	G2	IV
TCGA-61-1918	45	Serous Cystadenocarcinoma	G3	IV
TCGA-61-2111	61	Serous Cystadenocarcinoma	G3	IV
TCGA-04-1342	80	Serous Cystadenocarcinoma	G2	IV
TCGA-13-1412	41	Serous Cystadenocarcinoma	G3	IV
TCGA-13-1477	49	Serous Cystadenocarcinoma	G2	IV
TCGA-13-1509	64	Serous Cystadenocarcinoma	G3	IV
TCGA-24-1417	54	Serous Cystadenocarcinoma	G3	IV
TCGA-24-2027	51	Serous Cystadenocarcinoma	G3	IV
TCGA-24-2289	68	Serous Cystadenocarcinoma	G3	IV
TCGA-25-1623	71	Serous Cystadenocarcinoma	G3	IV
TCGA-25-2408	37	Serous Cystadenocarcinoma	G2	IV
TCGA-29-1768	50	Serous Cystadenocarcinoma	G3	IV
TCGA-61-1721	38	Serous Cystadenocarcinoma	G1	IV
TCGA-13-1488	59	Serous Cystadenocarcinoma	G3	IV
TCGA-29-2429	79	Serous Cystadenocarcinoma	G3	IIIC
TCGA-57-1586	66	Serous Cystadenocarcinoma	G3	IIIC
TCGA-04-1338	78	Serous Cystadenocarcinoma	G3	IIIC
TCGA-04-1517	79	Serous Cystadenocarcinoma	G3	IIIC
TCGA-04-1519	48	Serous Cystadenocarcinoma	G3	IIIC
TCGA-04-1644	48	Serous Cystadenocarcinoma	G3	IIIC
TCGA-04-1646	60	Serous Cystadenocarcinoma	G3	IIIC
TCGA-04-1648	57	Serous Cystadenocarcinoma	G2	IIIC
TCGA-04-1649	74	Serous Cystadenocarcinoma	G3	IIIC
TCGA-04-1651	53	Serous Cystadenocarcinoma	G3	IIIC
TCGA-04-1654	69	Serous Cystadenocarcinoma	G2	IIIC
TCGA-09-1664	37	Serous Cystadenocarcinoma	G1	IIIC
TCGA-09-1666	57	Serous Cystadenocarcinoma	G3	IIIC
TCGA-09-2049	64	Serous Cystadenocarcinoma	G3	IIIC
TCGA-09-2051	42	Serous Cystadenocarcinoma	G3	IIIC
TCGA-09-2054	58	Serous Cystadenocarcinoma	G3	IIIC
TCGA-10-0926	63	Serous Cystadenocarcinoma	G3	IIIC
TCGA-10-0931	44	Serous Cystadenocarcinoma	G3	IIIC
TCGA-13-0720	48	Serous Cystadenocarcinoma	G3	IIIC
TCGA-13-0725	44	Serous Cystadenocarcinoma	G3	IIIC
TCGA-13-0794	60	Serous Cystadenocarcinoma	G3	IIIC
TCGA-13-0797	49	Serous Cystadenocarcinoma	G3	IIIC
TCGA-13-0799	44	Serous Cystadenocarcinoma	G3	IIIC
TCGA-13-0801	46	Serous Cystadenocarcinoma	G3	IIIC
TCGA-13-0802	79	Serous Cystadenocarcinoma	G3	IIIC
TCGA-13-0804	73	Serous Cystadenocarcinoma	G3	IIIC
TCGA-13-0884	39	Serous Cystadenocarcinoma	G3	IIIC
TCGA-13-0886	67	Serous Cystadenocarcinoma	G3	IIIC
TCGA-13-0887	42	Serous Cystadenocarcinoma	G3	IIIC
TCGA-13-0897	54	Serous Cystadenocarcinoma	G3	IIIC
TCGA-13-0901	41	Serous Cystadenocarcinoma	G3	IIIC
TCGA-13-0910	58	Serous Cystadenocarcinoma	G3	IIIC
TCGA-13-0916	49	Serous Cystadenocarcinoma	G3	IIIC
TCGA-13-0920	65	Serous Cystadenocarcinoma	G3	IIIC
TCGA-13-0921	72	Serous Cystadenocarcinoma	G3	IIIC
TCGA-13-1404	48	Serous Cystadenocarcinoma	G3	IIIC
TCGA-13-1408	59	Serous Cystadenocarcinoma	G3	IIIC
TCGA-13-1409	73	Serous Cystadenocarcinoma	G3	IIIC
TCGA-13-1411	81	Serous Cystadenocarcinoma	G3	IIIC
TCGA-13-1481	76	Serous Cystadenocarcinoma	G2	IIIC
TCGA-13-1483	61	Serous Cystadenocarcinoma	G3	IIIC
TCGA-13-1484	62	Serous Cystadenocarcinoma	G3	IIIC
TCGA-13-1489	70	Serous Cystadenocarcinoma	G2	IIIC
TCGA-13-1491	55	Serous Cystadenocarcinoma	G3	IIIC
TCGA-13-1492	66	Serous Cystadenocarcinoma	G3	IIIC
TCGA-13-1495	60	Serous Cystadenocarcinoma	G2	IIIC
TCGA-13-1496	65	Serous Cystadenocarcinoma	G3	IIIC
TCGA-13-1498	73	Serous Cystadenocarcinoma	G3	IIIC
TCGA-13-1499	56	Serous Cystadenocarcinoma	G3	IIIC
TCGA-13-1500	71	Serous Cystadenocarcinoma	G3	IIIC
TCGA-13-1504	68	Serous Cystadenocarcinoma	G3	IIIC
TCGA-13-1505	63	Serous Cystadenocarcinoma	G3	IIIC
TCGA-13-1506	45	Serous Cystadenocarcinoma	G3	IIIC
TCGA-13-1507	77	Serous Cystadenocarcinoma	G3	IIIC
TCGA-13-1512	49	Serous Cystadenocarcinoma	G3	IIIC
TCGA-13-1817	56	Cystadenocarcinoma	G3	IIIC
TCGA-13-2059	50	Serous Cystadenocarcinoma	G3	IIIC
TCGA-13-2061	58	Serous Cystadenocarcinoma	G3	IIIC
TCGA-13-2065	71	Serous Cystadenocarcinoma	G3	IIIC
TCGA-20-1682	56	Serous Cystadenocarcinoma	GX	IIIC
TCGA-20-1684	51	Serous Cystadenocarcinoma	G3	IIIC
TCGA-20-1685	45	Serous Cystadenocarcinoma	G3	IIIC
TCGA-20-1686	75	Serous Cystadenocarcinoma	G3	IIIC
TCGA-23-1109	62	Serous Cystadenocarcinoma	G3	IIIC
TCGA-23-1110	42	Serous Cystadenocarcinoma	G3	IIIC
TCGA-23-1111	63	Serous Cystadenocarcinoma	G3	IIIC
TCGA-23-1122	53	Serous Cystadenocarcinoma	G3	IIIC
TCGA-23-1123	59	Serous Cystadenocarcinoma	G3	IIIC
TCGA-23-1124	62	Serous Cystadenocarcinoma	G3	IIIC
TCGA-23-2077	45	Serous Cystadenocarcinoma	G3	IIIC
TCGA-23-2078	66	Serous Cystadenocarcinoma	G3	IIIC
TCGA-23-2641	85	Serous Cystadenocarcinoma	G3	IIIC
TCGA-23-2643	74	Serous Cystadenocarcinoma	G3	IIIC
TCGA-23-2645	54	Serous Cystadenocarcinoma	G3	IIIC
TCGA-24-0966	78	Serous Cystadenocarcinoma	G3	IIIC
TCGA-24-0970	63	Serous Cystadenocarcinoma	G3	IIIC
TCGA-24-0980	53	Serous Cystadenocarcinoma	G3	IIIC
TCGA-24-0982	77	Serous Cystadenocarcinoma	G3	IIIC
TCGA-24-1105	36	Serous Cystadenocarcinoma	G3	IIIC
TCGA-24-1419	62	Serous Cystadenocarcinoma	G3	IIIC
TCGA-24-1422	82	Serous Cystadenocarcinoma	G3	IIIC
TCGA-24-1423	61	Serous Cystadenocarcinoma	G3	IIIC
TCGA-24-1424	67	Serous Cystadenocarcinoma	G3	IIIC
TCGA-24-1427	58	Serous Cystadenocarcinoma	G3	IIIC
TCGA-24-1428	50	Serous Cystadenocarcinoma	G3	IIIC
TCGA-24-1430	68	Serous Cystadenocarcinoma	G3	IIIC
TCGA-24-1431	67	Serous Cystadenocarcinoma	G3	IIIC
TCGA-24-1434	59	Serous Cystadenocarcinoma	G3	IIIC
TCGA-24-1435	57	Serous Cystadenocarcinoma	G3	IIIC
TCGA-24-1436	57	Serous Cystadenocarcinoma	G3	IIIC
TCGA-24-1463	70	Serous Cystadenocarcinoma	G3	IIIC
TCGA-24-1466	74	Serous Cystadenocarcinoma	G3	IIIC
TCGA-24-1467	51	Serous Cystadenocarcinoma	G3	IIIC
TCGA-24-1469	71	Serous Cystadenocarcinoma	G3	IIIC
TCGA-24-1471	60	Serous Cystadenocarcinoma	G3	IIIC
TCGA-24-1544	71	Serous Cystadenocarcinoma	G3	IIIC
TCGA-24-1545	69	Serous Cystadenocarcinoma	G3	IIIC
TCGA-24-1546	46	Serous Cystadenocarcinoma	G3	IIIC
TCGA-24-1548	57	Serous Cystadenocarcinoma	G3	IIIC
TCGA-24-1550	49	Serous Cystadenocarcinoma	G3	IIIC
TCGA-24-1551	53	Serous Cystadenocarcinoma	G3	IIIC
TCGA-24-1552	77	Serous Cystadenocarcinoma	G3	IIIC
TCGA-24-1555	50	Serous Cystadenocarcinoma	G3	IIIC
TCGA-24-1557	49	Serous Cystadenocarcinoma	G3	IIIC
TCGA-24-1558	73	Serous Cystadenocarcinoma	G3	IIIC
TCGA-24-1560	51	Serous Cystadenocarcinoma	G4	IIIC
TCGA-24-1562	67	Serous Cystadenocarcinoma	G3	IIIC
TCGA-24-1563	66	Serous Cystadenocarcinoma	G3	IIIC
TCGA-24-1564	67	Serous Cystadenocarcinoma	G3	IIIC
TCGA-24-1604	66	Serous Cystadenocarcinoma	G3	IIIC
TCGA-24-1614	57	Serous Cystadenocarcinoma	G3	IIIC
TCGA-24-1616	56	Serous Cystadenocarcinoma	G3	IIIC
TCGA-24-1842	49	Serous Cystadenocarcinoma	G3	IIIC
TCGA-24-1846	45	Serous Cystadenocarcinoma	G3	IIIC
TCGA-24-1849	80	Serous Cystadenocarcinoma	G3	IIIC
TCGA-24-1852	55	Cystadenocarcinoma	G3	IIIC
TCGA-24-1920	74	Serous Cystadenocarcinoma	G3	IIIC
TCGA-24-1923	51	Serous Cystadenocarcinoma	G3	IIIC
TCGA-24-1924	65	Serous Cystadenocarcinoma	G3	IIIC
TCGA-24-1927	59	Serous Cystadenocarcinoma	G3	IIIC
TCGA-24-2020	67	Serous Cystadenocarcinoma	G3	IIIC
TCGA-24-2024	72	Serous Cystadenocarcinoma	G3	IIIC
TCGA-24-2026	79	Serous Cystadenocarcinoma	G3	IIIC
TCGA-24-2029	75	Serous Cystadenocarcinoma	G3	IIIC
TCGA-24-2030	87	Serous Cystadenocarcinoma	G3	IIIC
TCGA-24-2033	87	Serous Cystadenocarcinoma	G3	IIIC
TCGA-24-2254	66	Serous Cystadenocarcinoma	G3	IIIC
TCGA-24-2262	57	Serous Cystadenocarcinoma	G3	IIIC
TCGA-24-2271	55	Serous Cystadenocarcinoma	G3	IIIC
TCGA-24-2290	56	Serous Cystadenocarcinoma	G3	IIIC
TCGA-24-2297	56	Serous Cystadenocarcinoma	G3	IIIC
TCGA-25-1315	50	Serous Cystadenocarcinoma	G3	IIIC
TCGA-25-1316	55	Serous Cystadenocarcinoma	G3	IIIC
TCGA-25-1318	54	Serous Cystadenocarcinoma	G3	IIIC
TCGA-25-1320	65	Serous Cystadenocarcinoma	G3	IIIC
TCGA-25-1321	65	Serous Cystadenocarcinoma	G3	IIIC
TCGA-25-1323	72	Serous Cystadenocarcinoma	G3	IIIC
TCGA-25-1625	66	Serous Cystadenocarcinoma	G3	IIIC
TCGA-25-1627	73	Serous Cystadenocarcinoma	G3	IIIC
TCGA-25-1628	67	Serous Cystadenocarcinoma	G3	IIIC
TCGA-25-1630	73	Serous Cystadenocarcinoma	G3	IIIC
TCGA-25-1631	73	Serous Cystadenocarcinoma	G3	IIIC
TCGA-25-1633	64	Serous Cystadenocarcinoma	G3	IIIC
TCGA-25-1635	71	Serous Cystadenocarcinoma	G3	IIIC
TCGA-25-2042	60	Serous Cystadenocarcinoma	G3	IIIC
TCGA-25-2391	57	Serous Cystadenocarcinoma	G3	IIIC
TCGA-25-2393	81	Serous Cystadenocarcinoma	G3	IIIC
TCGA-25-2398	71	Serous Cystadenocarcinoma	G3	IIIC
TCGA-25-2399	80	Serous Cystadenocarcinoma	G3	IIIC
TCGA-25-2400	76	Serous Cystadenocarcinoma	G3	IIIC
TCGA-25-2401	64	Serous Cystadenocarcinoma	G3	IIIC
TCGA-29-1688	39	Serous Cystadenocarcinoma	G2	IIIC
TCGA-29-1693	72	Serous Cystadenocarcinoma	G3	IIIC
TCGA-29-1694	45	Serous Cystadenocarcinoma	GX	IIIC
TCGA-29-1695	62	Serous Cystadenocarcinoma	G2	IIIC
TCGA-29-1696	43	Serous Cystadenocarcinoma	G2	IIIC
TCGA-29-1697	62	Serous Cystadenocarcinoma	G3	IIIC
TCGA-29-1698	53	Serous Cystadenocarcinoma	G3	IIIC
TCGA-29-1699	57	Serous Cystadenocarcinoma	G3	IIIC
TCGA-29-1703	56	Serous Cystadenocarcinoma	G2	IIIC
TCGA-29-1705	47	Serous Cystadenocarcinoma	G2	IIIC
TCGA-29-1711	45	Serous Cystadenocarcinoma	G2	IIIC
TCGA-29-1761	80	Serous Cystadenocarcinoma	G3	IIIC
TCGA-29-1764	49	Serous Cystadenocarcinoma	G2	IIIC
TCGA-29-1769	40	Serous Cystadenocarcinoma	G3	IIIC
TCGA-29-1770	54	Serous Cystadenocarcinoma	G2	IIIC
TCGA-29-1771	76	Serous Cystadenocarcinoma	G2	IIIC
TCGA-29-1775	51	Serous Cystadenocarcinoma	G2	IIIC
TCGA-29-1776	63	Serous Cystadenocarcinoma	G3	IIIC
TCGA-29-1777	47	Serous Cystadenocarcinoma	G2	IIIC
TCGA-29-1778	77	Serous Cystadenocarcinoma	G3	IIIC
TCGA-29-1781	69	Serous Cystadenocarcinoma	G3	IIIC
TCGA-29-1783	58	Serous Cystadenocarcinoma	G3	IIIC
TCGA-29-1785	55	Serous Cystadenocarcinoma	G3	IIIC
TCGA-29-2425	60	Serous Cystadenocarcinoma	G2	IIIC
TCGA-29-2427	60	Serous Cystadenocarcinoma	G3	IIIC
TCGA-29-2428	58	Serous Cystadenocarcinoma	G3	IIIC
TCGA-29-2431	59	Serous Cystadenocarcinoma	G2	IIIC
TCGA-29-2432	61	Serous Cystadenocarcinoma	G3	IIIC
TCGA-29-2434	52	Serous Cystadenocarcinoma	G3	IIIC
TCGA-30-1718	44	Serous Cystadenocarcinoma	G3	IIIC
TCGA-30-1855	61	Serous Cystadenocarcinoma	G3	IIIC
TCGA-30-1856	56	Serous Cystadenocarcinoma	G3	IIIC
TCGA-30-1860	58	Serous Cystadenocarcinoma	G3	IIIC
TCGA-30-1861	74	Serous Cystadenocarcinoma	G3	IIIC
TCGA-30-1887	67	Serous Cystadenocarcinoma	G2	IIIC
TCGA-30-1891	61	Serous Cystadenocarcinoma	G2	IIIC
TCGA-30-1892	52	Serous Cystadenocarcinoma	G3	IIIC
TCGA-31-1946	30	Serous Cystadenocarcinoma	G3	IIIC
TCGA-31-1950	76	Serous Cystadenocarcinoma	G2	IIIC
TCGA-31-1951	58	Serous Cystadenocarcinoma	G3	IIIC
TCGA-31-1955	43	Serous Cystadenocarcinoma	G3	IIIC
TCGA-36-1568	52	Serous Cystadenocarcinoma	G3	IIIC
TCGA-36-1570	49	Serous Cystadenocarcinoma	G3	IIIC
TCGA-36-1576	76	Serous Cystadenocarcinoma	G3	IIIC
TCGA-36-1580	82	Serous Cystadenocarcinoma	G3	IIIC
TCGA-36-2530	38	Serous Cystadenocarcinoma	G3	IIIC
TCGA-36-2532	61	Serous Cystadenocarcinoma	G3	IIIC
TCGA-36-2533	55	Serous Cystadenocarcinoma	G3	IIIC
TCGA-36-2537	39	Serous Cystadenocarcinoma	G3	IIIC
TCGA-36-2544	58	Serous Cystadenocarcinoma	G3	IIIC
TCGA-36-2548	57	Serous Cystadenocarcinoma	G3	IIIC
TCGA-36-2551	57	Serous Cystadenocarcinoma	G3	IIIC
TCGA-42-2582	49	Serous Cystadenocarcinoma	G3	IIIC
TCGA-42-2589	54	Serous Cystadenocarcinoma	G3	IIIC
TCGA-59-2348	59	Serous Cystadenocarcinoma	G3	IIIC
TCGA-59-2351	51	Serous Cystadenocarcinoma	G3	IIIC
TCGA-59-2352	78	Serous Cystadenocarcinoma	G3	IIIC
TCGA-59-2354	64	Serous Cystadenocarcinoma	G3	IIIC
TCGA-59-2372	74	Serous Cystadenocarcinoma	G2	IIIC
TCGA-61-1724	47	Serous Cystadenocarcinoma	G3	IIIC
TCGA-61-1733	71	Serous Cystadenocarcinoma	G3	IIIC
TCGA-61-1736	45	Serous Cystadenocarcinoma	G3	IIIC
TCGA-61-1738	60	Serous Cystadenocarcinoma	G3	IIIC
TCGA-61-1740	71	Serous Cystadenocarcinoma	G3	IIIC
TCGA-61-1899	81	Serous Cystadenocarcinoma	G3	IIIC
TCGA-61-1906	55	Serous Cystadenocarcinoma	G3	IIIC
TCGA-61-1907	63	Serous Cystadenocarcinoma	G3	IIIC
TCGA-61-1919	58	Serous Cystadenocarcinoma	G2	IIIC
TCGA-61-1995	43	Serous Cystadenocarcinoma	G3	IIIC
TCGA-61-2003	53	Serous Cystadenocarcinoma	G2	IIIC
TCGA-61-2088	51	Serous Cystadenocarcinoma	G3	IIIC
TCGA-61-2094	63	Serous Cystadenocarcinoma	G3	IIIC
TCGA-61-2101	55	Serous Cystadenocarcinoma	G2	IIIC
TCGA-61-2109	40	Serous Cystadenocarcinoma	G3	IIIC
TCGA-61-2613	73	Serous Cystadenocarcinoma	G3	IIIC
TCGA-04-1525	47	Serous Cystadenocarcinoma	G3	IIIC
TCGA-09-1665	73	Serous Cystadenocarcinoma	G2	IIIC
TCGA-09-1674	79	Serous Cystadenocarcinoma	G3	IIIC
TCGA-09-2056	62	Serous Cystadenocarcinoma	G3	IIIC
TCGA-10-0933	77	Serous Cystadenocarcinoma	G3	IIIC
TCGA-13-0888	78	Serous Cystadenocarcinoma	G3	IIIC
TCGA-13-0899	60	Serous Cystadenocarcinoma	G3	IIIC
TCGA-13-0906	50	Serous Cystadenocarcinoma	G3	IIIC
TCGA-13-0913	53	Serous Cystadenocarcinoma	G3	IIIC
TCGA-20-1683	65	Serous Cystadenocarcinoma	G3	IIIC
TCGA-23-1121	51	Serous Cystadenocarcinoma	G3	IIIC
TCGA-23-2079	46	Serous Cystadenocarcinoma	G3	IIIC
TCGA-24-1103	50	Serous Cystadenocarcinoma	G3	IIIC
TCGA-24-1474	57	Serous Cystadenocarcinoma	G3	IIIC
TCGA-24-1565	74	Serous Cystadenocarcinoma	G3	IIIC
TCGA-24-1845	42	Serous Cystadenocarcinoma	G3	IIIC
TCGA-24-2261	76	Serous Cystadenocarcinoma	G3	IIIC
TCGA-24-2295	69	Serous Cystadenocarcinoma	G3	IIIC
TCGA-24-2298	55	Serous Cystadenocarcinoma	G3	IIIC
TCGA-25-1329	76	Serous Cystadenocarcinoma	G3	IIIC
TCGA-25-1626	65	Serous Cystadenocarcinoma	G3	IIIC
TCGA-25-1878	60	Serous Cystadenocarcinoma	G3	IIIC
TCGA-25-2396	71	Serous Cystadenocarcinoma	G3	IIIC
TCGA-29-1690	66	Serous Cystadenocarcinoma	G2	IIIC
TCGA-29-1702	84	Serous Cystadenocarcinoma	G3	IIIC
TCGA-29-1766	74	Serous Cystadenocarcinoma	G2	IIIC
TCGA-29-1774	82	Serous Cystadenocarcinoma	G3	IIIC
TCGA-29-2436	36	Serous Cystadenocarcinoma	G2	IIIC
TCGA-31-1944	47	Serous Cystadenocarcinoma	G3	IIIC
TCGA-36-2529	71	Serous Cystadenocarcinoma	G3	IIIC
TCGA-36-2534	72	Serous Cystadenocarcinoma	G3	IIIC
TCGA-36-2540	26	Serous Cystadenocarcinoma	G1	IIIC
TCGA-36-2547	64	Serous Cystadenocarcinoma	G3	IIIC
TCGA-42-2587	75	Serous Cystadenocarcinoma	G3	IIIC
TCGA-42-2591	57	Serous Cystadenocarcinoma	GX	IIIC
TCGA-61-2000	67	Serous Cystadenocarcinoma	G3	IIIC
TCGA-61-2009	65	Serous Cystadenocarcinoma	G3	IIIC
TCGA-61-2017	64	Serous Cystadenocarcinoma	G1	IIIC
TCGA-61-2095	54	Serous Cystadenocarcinoma	G2	IIIC
TCGA-61-2102	74	Serous Cystadenocarcinoma	G3	IIIC
TCGA-61-2614	71	Serous Cystadenocarcinoma	G3	IIIC
TCGA-10-0936	69	Serous Cystadenocarcinoma	G3	IIIC
TCGA-13-0800	52	Serous Cystadenocarcinoma	G3	IIIC
TCGA-24-1464	70	Serous Cystadenocarcinoma	G3	IIIC
TCGA-24-1844	64	Serous Cystadenocarcinoma	G3	IIIC
TCGA-24-1850	72	Serous Cystadenocarcinoma	G3	IIIC
TCGA-24-1930	53	Serous Cystadenocarcinoma	G3	IIIC
TCGA-24-2288	70	Serous Cystadenocarcinoma	G3	IIIC
TCGA-25-1319	73	Serous Cystadenocarcinoma	G3	IIIC
TCGA-25-2404	38	Serous Cystadenocarcinoma	G3	IIIC
TCGA-29-1691	51	Serous Cystadenocarcinoma	G2	IIIC
TCGA-29-1701	56	Serous Cystadenocarcinoma	G3	IIIC
TCGA-36-1569	52	Serous Cystadenocarcinoma	G3	IIIC
TCGA-36-2543	85	Serous Cystadenocarcinoma	G3	IIIC
TCGA-61-1914	65	Serous Cystadenocarcinoma	G3	IIIC
TCGA-61-2098	62	Serous Cystadenocarcinoma	G2	IIIC
TCGA-61-2612	63	Serous Cystadenocarcinoma	G3	IIIC
TCGA-61-2092	57	Serous Cystadenocarcinoma	G3	IIIC
TCGA-04-1336	55	Serous Cystadenocarcinoma	G3	IIIB
TCGA-04-1348	44	Serous Cystadenocarcinoma	G3	IIIB
TCGA-04-1361	57	Serous Cystadenocarcinoma	G3	IIIB
TCGA-04-1542	52	Serous Cystadenocarcinoma	G2	IIIB
TCGA-24-1470	54	Serous Cystadenocarcinoma	G3	IIIB
TCGA-24-1549	58	Serous Cystadenocarcinoma	G3	IIIB
TCGA-24-1553	53	Serous Cystadenocarcinoma	G3	IIIB
TCGA-24-1567	54	Serous Cystadenocarcinoma	G3	IIIB
TCGA-24-1603	53	Serous Cystadenocarcinoma	G3	IIIB
TCGA-24-2260	74	Serous Cystadenocarcinoma	G3	IIIB
TCGA-36-1571	53	Serous Cystadenocarcinoma	G3	IIIB
TCGA-36-1575	83	Serous Cystadenocarcinoma	G3	IIIB
TCGA-36-2538	37	Serous Cystadenocarcinoma	G3	IIIB
TCGA-36-2542	59	Serous Cystadenocarcinoma	G3	IIIB
TCGA-61-1741	76	Serous Cystadenocarcinoma	G3	IIIB
TCGA-61-1895	52	Serous Cystadenocarcinoma	G3	IIIB
TCGA-61-1913	48	Serous Cystadenocarcinoma	G3	IIIB
TCGA-04-1357	52	Serous Cystadenocarcinoma	G3	IIIB
TCGA-10-0925	58	Serous Cystadenocarcinoma	G1	IIIB
TCGA-61-1900	51	Serous Cystadenocarcinoma	G3	IIIB
TCGA-04-1514	45	Serous Cystadenocarcinoma	G2	IIIA
TCGA-09-1670	57	Serous Cystadenocarcinoma	G3	IIIA
TCGA-24-2023	54	Serous Cystadenocarcinoma	G3	IIIA
TCGA-36-2545	42	Serous Cystadenocarcinoma	G3	IIIA
TCGA-24-2036	50	Serous Cystadenocarcinoma	G3	IIIA
TCGA-24-2038	68	Serous Cystadenocarcinoma	GB	IIIA
TCGA-59-2363	40	Serous Cystadenocarcinoma	G3	IIIA
TCGA-04-1356	62	Serous Cystadenocarcinoma	G3	IIC
TCGA-13-1819	59	Cystadenocarcinoma	G3	IIC
TCGA-23-1809	63	Serous Cystadenocarcinoma	G3	IIC
TCGA-29-1707	41	Serous Cystadenocarcinoma	G3	IIC
TCGA-36-1577	43	Serous Cystadenocarcinoma	G2	IIC
TCGA-36-2549	54	Serous Cystadenocarcinoma	G3	IIC
TCGA-61-1743	53	Serous Cystadenocarcinoma	G2	IIC
TCGA-61-1910	56	Serous Cystadenocarcinoma	G3	IIC
TCGA-61-1915	50	Serous Cystadenocarcinoma	G3	IIC
TCGA-61-2012	81	Serous Cystadenocarcinoma	G2	IIC
TCGA-61-2104	53	Serous Cystadenocarcinoma	G2	IIC
TCGA-61-2113	53	Serous Cystadenocarcinoma	G3	IIC
TCGA-04-1362	59	Serous Cystadenocarcinoma	G3	IIC
TCGA-36-1581	63	Serous Cystadenocarcinoma	G3	IIC
TCGA-36-2552	64	Serous Cystadenocarcinoma	G3	IIC
TCGA-09-2044	77	Serous Cystadenocarcinoma	G3	IIB
TCGA-24-1556	50	Serous Cystadenocarcinoma	G3	IIB
TCGA-24-2267	58	Serous Cystadenocarcinoma	G3	IIB
TCGA-24-2281	68	Serous Cystadenocarcinoma	G3	IIA
TCGA-61-1911	55	Serous Cystadenocarcinoma	G3	IIA
TCGA-09-2055	48	Serous Cystadenocarcinoma	G3	IC
TCGA-61-1727	74	Serous Cystadenocarcinoma	G3	IC
TCGA-61-1730	78	Serous Cystadenocarcinoma	G3	IC
TCGA-61-1734	52	Serous Cystadenocarcinoma	G3	IC
TCGA-61-2018	62	Serous Cystadenocarcinoma	G3	IC
TCGA-61-2087	49	Serous Cystadenocarcinoma	G3	IC
TCGA-61-2096	56	Serous Cystadenocarcinoma	G2	IC
TCGA-09-2043	69	Serous Cystadenocarcinoma	G3	IC
TCGA-04-1335	60	Serous Cystadenocarcinoma	G2	IB
TCGA-61-1903	55	Serous Cystadenocarcinoma	G3	IB
TCGA-61-1722	89	Serous Cystadenocarcinoma	G3	IB
TCGA-04-1360	65	Serous Cystadenocarcinoma	G3	IA
TCGA-04-1516	48	Serous Cystadenocarcinoma	G3	IA
TCGA-59-2349	71	Serous Cystadenocarcinoma	G3	IA
TCGA-24-2293	47	Serous Cystadenocarcinoma	G3	0
TCGA-30-1859	56	Serous Cystadenocarcinoma	G3	0
TCGA-36-2539	0	0	0	0
TCGA-42-2593	67	Serous Cystadenocarcinoma	0	0
TCGA-04-1341	85	Serous Cystadenocarcinoma	G3	0
